# Supplementary material for: Exponential growth of systematic reviews assessing artificial intelligence studies in medicine: challenges and opportunities
Source: Syst Rev. 2022 Jun 28;11:132. doi: 10.1186/s13643-022-01984-7 (PMC9238033; doi:10.1186/s13643-022-01984-7)
Supplement: Supplementary file 2 — Additional file 2. [file 13643_2022_1984_MOESM2_ESM.xlsx]

## Sheet: Blad1
Original articles on AI-ML in PubMed/Embase by year
	PubMed	Embase	Total
2000	5005	1754	6759
2001	5051	1567	6618
2002	5436	1755	7191
2003	6232	1998	8230
2004	7803	2219	10022
2005	9651	2722	12373
2006	10734	3141	13875
2007	11764	3175	14939
2008	12826	3625	16451
2009	13248	4220	17468
2010	14261	5113	19374
2011	16173	6392	22565
2012	18014	7405	25419
2013	20073	8560	28633
2014	22119	11544	33663
2015	23384	10993	34377
2016	24083	11923	36006
2017	26321	12069	38390
2018	31622	13145	44767
2019	38870	14101	52971
2020	50049	19639	69688
2021	57895	24462	82357
Systematic reviews/meta-analyses in PubMed/Embase by year
	PubMed	Embase	Total
2000	2611	142	2753
2001	2339	120	2459
2002	2549	142	2691
2003	2866	155	3021
2004	3463	197	3660
2005	4279	344	4623
2006	5120	321	5441
2007	6355	273	6628
2008	7049	331	7380
2009	8413	1737	10150
2010	10196	2552	12748
2011	12692	3167	15859
2012	15956	3784	19740
2013	19463	4688	24151
2014	22932	5492	28424
2015	26290	6216	32506
2016	28523	6896	35419
2017	31579	7906	39485
2018	34842	7568	42410
2019	39771	9041	48812
2020	48831	8287	57118
2021	54943	9751	64694
Systematic reviews on AI-ML by year in PubMed/Embase
2000	10
2001	19
2002	16
2003	27
2004	26
2005	27
2006	54
2007	55
2008	66
2009	102
2010	155
2011	186
2012	260
2013	288
2014	365
2015	398
2016	454
2017	530
2018	608
2019	899
2020	1062
2021	1477
